# Supplementary material for: The practice of gender and protection mainstreaming in health response in humanitarian crisis - A case study from the refugee camps in Cox’s Bazar, Bangladesh
Source: PLoS One. 2025 Jul 1;20(7):e0310878. doi: 10.1371/journal.pone.0310878 (PMC12212524; doi:10.1371/journal.pone.0310878)
Supplement: S2 File — (XLSX) [file pone.0310878.s002.xlsx]

## Sheet: Thematic Analysis
Final Theme	First Code	Second Code	Third Code	Statement (Deduplicated)
Policy, strategies and guidelines	Policy			Large numbers of strategies and guidelines are available here in Cox’s Bazar
Policy, strategies and guidelines	Policy			Check Health Sector website or check with sector colleagues.
Policy, strategies and guidelines	Policy	AAP	GAP	Examples, AAP policy, GAP, JRP
Policy, strategies and guidelines	Policy	Child Protection		Health Sector and Child Protection subsector developed guideline for child protection in COVID-19
Policy, strategies and guidelines	Policy			GAM is prerequisit in JRP
Coordination and partnership	Coordination	Policy	GAP	Initiatives of health sector for gender mainstreaming: Gender Action Plan
Coordination and partnership	Coordination	Monitoring		Health Sector conducts quarterly monitoring on gender mainstreaming: e.g. sex segreated toilet, PWD accessibility, GBV service, AAP system.
Coordination and partnership	Coordination	Monitoring		However, sometimes system focus on quantity rather then quality.
Coordination and partnership	Coordination	Monitoring	Disability	For example, the monitoring system finds out whether a health facility has a disability friendly toilet, but the system cannot track whether the toilet is actually being utilized by a person with disability.
Coordination and partnership	Coordination			GiHA WG provides support to the sectors and humanitarian organizations on gender mainstreaming
Coordination and partnership	Coordination	Training		GiHA WG organizes training on gender mainstreaming
Coordination and partnership	Coordination	Training		Protection sector organizes training on protection mainstreaming in health. They may have a guideline on it.
Coordination and partnership	Coordination	GBV		Health sector and GBV subsector established a referral pathway at camp level.
Coordination and partnership	Coordination	Older Person	Disability	Almost no agencies having health programme for older persons and persons with disability.
Coordination and partnership	Coordination		Disability	Handicap International works for persons with diability
Coordination and partnership	Coordination	Older Person		Helpage works for older persons’ health. They operate some health posts dedicated for older persons.
Coordination and partnership	Coordination	Policy	Older Person	Many guidelines are available in Cox’s Bazar. However, there are some guidelines available globally for the age and disability inclusion.
Coordination and partnership	Coordination	Older Person	Disability	For this context, it is required to have a guidance for the partners on what minimum practical measures should be placed at the health facility as well as other health programs, for example, immunization for improving access of persons with disability and older people.
Coordination and partnership	Coordination	Older Person	Disability	No I did not see specific practical coordination happening to focus on the health of PWD or elderly
Staffing and Leadership	Staffing	Leadership		There are good number of midwives and nurses who are female, because these positions are mainly for women. However, in other position women’s pariticpant is signficantly less.
Staffing and Leadership	Staffing	Leadership		Female staff have very less presence in other leadership positions. If you see the sectors and working groups, only a few female colleagues are there. SRH working is an exception.
Staffing and Leadership	Staffing	Leadership	Camp Coordination	No, even for camp coordination. I believe only one or two of 10 camp health focal persons are female.
Staffing and Leadership	Staffing			Female staff in health facility is very essential for comfort and accessibility of women in the health facility.
Staffing and Leadership	Staffing			You would be surprised to know that in our facilities more than 60% women are accessing the service. This is because we have created a safe and accessible environemtn for them.
Staffing and Leadership	Staffing			This a verty conservative setting, so, people expect a female staff for female pateints, specially for their physical examination.
Staffing and Leadership	Staffing			It is may be their family are not allowing. You know our patriarchol social norm, so may be their families are not feeling comfortable for women to work in crisis.
Staffing and Leadership	Staffing			A reason could be be their (women’s) families and societies do not allow them or feel comfortable for them to work in a crisis setting, like in Cox’s Bazar.
Staffing and Leadership	Staffing			I know job advertisement prioritize women. But it is just in paper for many agencies. Often, there is no mechanism for prioritizing us.
Staffing and Leadership	Staffing	Training	PSEA	Good thing is it is mandatory to have PSEA and gender mainstreaing trainings for staff in UN or international organizations.
Staffing and Leadership	Staffing	Training	PSEA	I believe this best practice should be standardized for all humanitarian agencies, especially for local NGOs. The training methods should be adapted based on the different level of capacity and skill of the staff or healthcare workers.
Staffing and Leadership	Staffing	Training	PSEA	For instance, a webinar could be helpful for an office staff, but more practical and simplified training is required for ambulance drivers and cleaners, who are often third party contracted
Staffing and Leadership	Training	Older Person	Disability	No, or very limited trainings organized on age and disability inclusion, child protection.
Staffing and Leadership	Training			Limited training on protection of …., patients with HIV and HCV.
Safety and Security	Security	Accessibility		Most health facilities are located in an accessible location, some are in hill tops, difficult for access by those with vulnerability like pregnant women or older persons.
Safety and Security	Safety	Accessibility		A few health facilities are at hill tops. Which is difficult to access by the children or critically ill patient or those with disability.
Safety and Security	Accessibility			Health sector did their best. They conducted a rationalization exercise recommeding to relocate the facilities in hill tops. However, space is an issue here.
Safety and Security	Security	Accessibility		Heavy monsoon during rain seasons some times cause landslides or flash flood sometimes. Some community get cut of access to service.
Safety and Security	MMT	Security	Accessibility	In extereme weather or following cyclones, Mobile medical teams are activated, if needed to support emergency health service.
Safety and Security	MMT	Security	Accessibility	Our mobile medical teams can support access during emergencies, even if health faciliteis cannot be opended.
Safety and Security	MMT	Safety	Accessibility	You are right, but if the weather is too bad, like floods across, healthcare workers some times cannot access, like Camp 13 is an example.
Safety and Security	Security	Power	Monsoon	Electricity is an issue here. Generator is costly due to fuel. Most facilities do not have access to main grid line
Safety and Security	Security	Power	Monsoon	Some partners, who can make a good investment, installed solar system.
Safety and Security	Security	Power	Monsoon	We have solar system in facilities. But during rainy season, the batteries cannot be charged. If flooding can affect the generators.
Safety and Security	Safety	Child Protection		Although not standard, but we know that the medical supplies and equipment should be away from children. I think we should train the medical logistics team on this.
Safety and Security	Safety	IPC		IPC is great here. It prevent transmission of disease at health facility. WHO organized a lot of trainigns.
Safety and Security	Safety	IPC		IPC impoved during COVID. We received a lot of trainings and guidelines.
Safety and Security	Safety	IPC	Environment	Biomedical waste management is really concerning. Partners are trying, I saw some agencies from Nepal, came for environemental friendly solution.
Infrastructural adaptation, WASH and patient flow	Infrastructure	WASH		Health faciities usually have spearate male and female toilets. May be staff toilet is sometime not segrated by male and female.
Infrastructural adaptation, WASH and patient flow	Infrastructure	WASH		I would day keeping menstrual hygiene kit at female toilet is a best practice. I have seen this practice in this setting. It really helps the female beneficiaries and colleagues.
Infrastructural adaptation, WASH and patient flow	WASH			Menstrual hygiene kit is a good thing, but not practiced by all partners to place at toilets.
Infrastructural adaptation, WASH and patient flow	Infrastructure			Almost all faciliteis have separate sitting arrangement for male and female. If space issue, at least they make functional barrier.
Infrastructural adaptation, WASH and patient flow	Infrastructure			Having separate consultation room for male and female, although a need in this setting, it is difficult due to space short. Health post have only limited consultation room, so they can segregate male and female service?
Infrastructural adaptation, WASH and patient flow	Infrastructure	Patient flow		Some facilities prioritize older people, PWD, unaccompanied children and pregnant women. But it is not true for all facilities. Some facilities practice.
Infrastructural adaptation, WASH and patient flow	Patient flow	Triage		Triage is a standard practice for priortizing patients with emergency condition. WE use ETAT by WHO, some uses IITT. But, Standard protocols prioritize patients based on acuity or emergency, there is no mention about prioritization on ground of older age, disability or pregnancy. However, this is any how happening in many facilities from the humanitarian ground
Infrastructural adaptation, WASH and patient flow	Infrastructure	WASH		I know the recommendation is to have dedicated toilets for persons with disability with proper infrastructural modification for their easy access. But in practice you will see either many facilities do not have, or even for some faciliteis, these are not functional.
Infrastructural adaptation, WASH and patient flow	Infrastructure	WASH	Disability	Yes, we have seen many facilities, as recommended by the sector are trying to make the facility disability friendly with the arrangement of ramps, rallings or side rails in the the toilets. A few are arranging assisted device for persons with disability. However, this disability inclusion is missing in many of the facilities.
Infrastructural adaptation, WASH and patient flow	Infrastructure	WASH	Disability	One NGO labelled a toilet as disability-friendly, but in practice they were using it as a storeroom. This because, the management and healtcareworkers are not well sensitized.
Infrastructural adaptation, WASH and patient flow	Infrastructure	Disability		Implementation of some measures (e.g. ramps and railings) requires RCC (rod, cement, concrete) works, which could be difficult in camp setting.
Infrastructural adaptation, WASH and patient flow	WASH	Communication		Though it is not a major challenge, however, just to mention, universal icons/symbols are used as label. This might not be understandable to local community,
Infrastructural adaptation, WASH and patient flow	WASH	Communication	AAP	The design of toilets, for instance high commode and locking system is not familiar with the local community.
Infrastructural adaptation, WASH and patient flow	Infrastructure	AAP		There is limited consultation with the community on their convenient model of different infrastructure or use of local signs.
Infrastructural adaptation, WASH and patient flow	Infrastructure	Communication	AAP	The partners try to use Rohingya – sometimes Rohingyalish. Rohingyalish is Rohingya language written in English alphabet. Rohingyalish is quite popular and understandable. (on Labelling)
Infrastructural adaptation, WASH and patient flow	WASH	Child Protection		Children might face difficulty in accessing toilets, if these are high commode. I think, there should atleast be some arrangement and consideration of children during engineering design face of health facilities or managers to consider in their opreation.
Infrastructural adaptation, WASH and patient flow	Infrastructure			Most facilities have breastfeeding corner. It is a good practice.
Infrastructural adaptation, WASH and patient flow	Infrastructure			Separate shade for children and women. I did not see. It is not feasible here.
Infrastructural adaptation, WASH and patient flow	WASH	Infrastructure		We have organized some trainings on WASHFIT.
Infrastructural adaptation, WASH and patient flow	WASH	Infrastructure		WASHFIT from WHO was a great initiative. This should be continued.
Infrastructural adaptation, WASH and patient flow	WASH			WASHFIT – I think follow-up should be there.
Child protection	Child Protection			We (health facility) maintain a close coordination with the child protection subsector at camp setting.
Child protection	Child Protection	Infrastructure		Our facilities are very overcroweded, we do not have much space for child friendly activities.
Child protection	Child Protection	Infrastructure		A few agencies have child friendly spaces at their facilities.
Child protection	Child Protection			They arrange arts and games there. (agencies having child friendly space)
Child protection	Child Protection			Because the healthcare workers do not know of this need (Child friendly environment)
Targeted interventions toward vulnerable groups	Disability			Targeted information for disabled persons and elderly is implemented by a few agencies, like Help Age. They support healthcare and geriatric support to older persons.
Targeted interventions toward vulnerable groups	Disability			Handicap International have provision for rehabilitative support for persons with disability. They do physiotherapy and provides assistive devices.
Targeted interventions toward vulnerable groups	Disability			These support (PWD interventions) should be further scaled up. This is not adequate in terms of need.
Targeted interventions toward vulnerable groups	Older Person			No referral guideline or standard tool for geriatric care or for supporting persons with disability.
Targeted interventions toward vulnerable groups	Older Person	Chronic Care		Referral system is basically for acute livesaving conditions. Patients with chronic condition suffers. So, geriatric patients…
Targeted interventions toward vulnerable groups	Older Person	Chronic Care	Palliative Care	There could be many patients in the camps who are at their terminal stage of disease. They may not need comprehensive treatment support. But at least they have that rights to stay peacefully physically and mentally until end of their life, meaning they will need palliation of their pain and sufferings.
Targeted interventions toward vulnerable groups	Older Person	Chronic Care	Palliative Care	But palliative care is not mainstreamed with the primary healthcare service provision. As far as I know X [agency name] is the only agency that provides home based and facility based palliative care in few camps.
Targeted interventions toward vulnerable groups	Older Person	Chronic Care	Palliative Care	Such service definitely needs further scale up. [Palliative Care]
Targeted interventions toward vulnerable groups	GDP			Only a few interventions are taken to improve the physical, mental, and physcosocial health of gender diverse populations (GDP), e.g. those are Hizra. There is high level stigma in the community.
Prevention and response to gender-based violence	GBV			Response to GBV, supporting the survivors is multisectoral. There is GBV referral pathway. I can share the link.
Prevention and response to gender-based violence	GBV	CMR		Most PHC offers CMR service
Prevention and response to gender-based violence	GBV	CMR		The GBV service providers are trained.
Prevention and response to gender-based violence	GBV	CMR		Many heathcare worekrs have misconception on reporting GBV. Many thinks they should inform police. However, frequent trainings ongoing.
Prevention and response to gender-based violence	GBV	Training		We are training the healthcare workers to improve their awareness on GBV reporting, management and referral.
Prevention and response to gender-based violence	GBV	Training	Staffing	Frequent staff turnover affects the training outcome and requires training new staff.
Prevention and response to gender-based violence	GBV	Training	Staffing	Frequent staff turnover affects availability of trainers in the pool for facilitating relevant trainings (e.g. CMR).
Prevention and response to gender-based violence	GBV	Training		The lead agencies organize the CMR training of trainer aiming that a pool of trainer for cascading the training among healthcare workers at health facilities.
Prevention and response to gender-based violence	GBV			X [Agency name] have GBV case workers within the health facility. So we (health facility) can provide integrated health and protection services.
Prevention and response to gender-based violence	GBV			X [Agency name] places healthcare workers, like midwives, in the women and girl safe spaces (WGSS) and safe and health learning spaces for providing health care and education services in line with GBV prevention and case management services
Prevention and response to gender-based violence	GBV	CHW		CHWs are engaged to raise awareness of the community on GBV and its referral pathways
Prevention and response to gender-based violence	GBV	CHW		We engage CHWs for GBV awareness raising and referral
Communication with community and accountability to affected population	AAP			AAP guideline guides to engage community in project and JRP.
Communication with community and accountability to affected population	AAP			At agency level often engagement of the community in health program designing is not seriously considered.
Communication with community and accountability to affected population	AAP			Engagement of community in programme design is neglected.
Communication with community and accountability to affected population	AAP			No mechanism to track where consultation with community made for project design.
Communication with community and accountability to affected population	AAP			Most community groups are dominated by male, like Majhis.
Communication with community and accountability to affected population	AAP			Limited effort to engage women groups.
Communication with community and accountability to affected population	AAP			There community feedback mechansim, like feedback box. Some have hotline number.
Communication with community and accountability to affected population	AAP			I have seen a feedback mechanism called box and coin method…you place the coin in the one indicator of your satisfaction level.
Communication with community and accountability to affected population	AAP			Feedback boxes or other mechanisms are often not used. Participants may not aware the importance.
Communication with community and accountability to affected population	AAP			We have community health facility support groups. Women men, adolescent, young, old, vulnerables like persons with disability, community leaders all participate. They are empowered to own the facility and provide their feedback. Periodic meetings organized.
Communication with community and accountability to affected population	AAP			Yes, the feedback at CHFG allows the management to take adaptive measures.
Communication with community and accountability to affected population	AAP	CHW		CHWs are recrutied from local Rohingya and host community, most Rohingya.
Communication with community and accountability to affected population	AAP	CHW		In our CHW pool, most are women. They have more accessibility to the households. Female family members feel comfortable.
Communication with community and accountability to affected population	AAP	CHW		CHWs conduct health promotion
Communication with community and accountability to affected population	AAP	CHW		CHWs facilitate household visits, awareness sessions, performs active case search and referrals, they
Communication with community and accountability to affected population	AAP	CHW		CHWs raise awareness on on gender and various health issues
Communication with community and accountability to affected population	AAP	CHW		People from different gender, age groups and background are participating in CHW sessions
Communication with community and accountability to affected population	AAP	Communication		Working groups are developing IEC materials. Community should be more engaged in planning and designing.
Communication with community and accountability to affected population	AAP	CHW	Communication	We have developed frequently asked question aid for dengue risk communication. CHWs share the information during their household visits or group sessions using this job aid. But have we considered any culturally familiar methods, e.g. street drama or folk song? Have we considered how we will reachout those messages who have difficulty in speech and hearing? How about very older persons who often …
Information Management	Health information	Surveillance		EWARS indicators based surveillance only capture >5 and <5 years data. Not segregated for older persons, adolsecent or young age. Disability segregation not possible. Sex segregation is done.
Information Management	Health information	COVID-19	Outbreak	EWARS and Go.Data have Case Report Forms COVID-19, Diphtheria, Dengue, AWD, AFP etc. Case-by-case detailed information is collected including age and sex
Information Management	Health information	Disability		I did not see any system for disability segregation. (health information)
Information Management	Health information	Disability		Our agency, only among a few, performs Washington Group Short Set of Questionnaire to assess disability for having disability segregated data
Information Management	Health information	Child Protection		WGSS cannot be used for <2 years children
Emergency preparedness and response	Emergency Response	Monsoon		Cox's Bazar is very disaster-prone district, cyclone and monsoon, heavy rains and landslides are common. Rohingya and Bangladeshi are susceptible to drowning, and mass casualties.
Emergency preparedness and response	Emergency Response	MMT	Outbreak	Following monsoon there and even during rains there could be outbreaks of diarrhoa and waterborne diseaes.
Emergency preparedness and response	Emergency Response	MMT		There are mobile medical teams. They assist in emergency response.
Emergency preparedness and response	Emergency Response	MMT		MMTs composed of doctors, midwives, nurses, etc. medical staff. A midwife is integral to ensure SRH mainstreaming.
Emergency preparedness and response	Emergency Response	MMT		It recommended to have a protection officer in the MMT leading to identify people with need of protection assistance. For examle, children with separated families or unaccompanied, these rises during disasters.
Emergency preparedness and response	Emergency Response	GBV	Disability	Also survivors of GBV. PWD and elderlies are in hightened risk during disasters, like fire incidents.
Emergency preparedness and response	MMT	Training	Staffing	To have a protection offer in MMT, they may plan for a dedicated staff or seconding someone from the protection unit. Or even training someone wihtin the team.
Emergency preparedness and response	MMT			They provide survivor centered support. (protection officer in MMT)
Emergency preparedness and response	MMT	Child Protection		They offer PFA. And support to unaccompanied children or those in violence. (protection officer MMT)
Emergency preparedness and response	MMT			They support cooridation to ensure referrals and movement of individuals with different vulnerabilities. (protection officer, MMT)
Emergency preparedness and response	MMT	Training	Coordination	The Mobile Medical Team Working Group conducts trainings on protection mainstreaming for MMT staff and protection officer.s
Emergency preparedness and response	MMT	GBV		Mobile Medical Teams are linked with Protection Emergency Response Units for referring survivors of gender-based violence
Emergency preparedness and response	MMT		Coordination	Coordination between the health and protection sectors should be further strengthened in emergency response
COVID-19 outbreak response	COVID-19			We have seen a signficant steps taken to address gender and vulnerabilities during COVID-19 response.
COVID-19 outbreak response	COVID-19	Health Information		As standard there was age and sex segregatd data collection, aggregation and reporting (For COVID-19)
COVID-19 outbreak response	COVID-19	Infrastructure		In the ITCs, there were standards for separate male, female and child wards.
COVID-19 outbreak response	COVID-19	PPE		The PPE were not child friendly. Children got scared of seeing healthcare workers with PPE
COVID-19 outbreak response	COVID-19	PPE		The masks were not desinged for children (during COVID)
COVID-19 outbreak response	COVID-19			The PPE were not designed appropriate to body structure of women (during COVID)
COVID-19 outbreak response	COVID-19	PPE		In our ITC we have seen the provision of medical hijab and log scrubs for women – these are really cultural friendly
COVID-19 outbreak response	COVID-19			Women in the Rohingya community thought nikab can protect women from COVID. It increased their exposure to the virus. So proportion of COVID-19 among women gradually increased.
COVID-19 outbreak response	COVID-19	Child Protection		Child protection developed a guideline for care of children in ITCs. They also organized trainings for carers in the hospital.
COVID-19 outbreak response	COVID-19	Vaccination		Gender mainstreaming was effectively addressed in the COVID-19 vaccination campaigns. All age group over 12 are engaged, though starting with elderly 55 years.
COVID-19 outbreak response	COVID-19	Vaccination		Discussion ongoing for vaccination of 5 to 11 years. (for COVID vaccination)
COVID-19 outbreak response	COVID-19	Vaccination		CHWs are mobilizing all – at family level – men, women, older persons, persons with disability. (for COVID vaccination)
COVID-19 outbreak response	COVID-19	Vaccination		We are working with SMSD and protection for transportation support and porters for persons with disability, olders persons and serious patients. (for COVID vaccination)
